# Supplementary material for: Development and characterisation of a rat model that exhibits both metabolic dysfunction and neurodegeneration seen in type 2 diabetes
Source: J Physiol. 2022 Mar 2;600(7):1611–30. doi: 10.1113/JP282454 (PMC9541365; doi:10.1113/JP282454)
Supplement: Supplementary file 1 — Statistical Summary Document [file TJP-600-1611-s002.xlsx]

## Sheet: Statistical Summary Table
Statistical Summary Document
Manuscript Title:	Development and characterisation of a rat model that exhibits both metabolic dysfunction and neurodegeneration seen in type 2 diabetes
Authors:	Katherine Southam, Chantal de Sousa, Abraham Daniel, Bruce Taylor, Lisa Foa, and Dino Premilovac
Animal model used, if applicable:	Sprague Dawley rat with high fat diet and pharmacological (STZ) interventions
Underlying hypothesis:	The combination of long-term high fat diet and osmotic mini-pump delivered STZ enables induction of specific stages of type 2 diabetes and associated complicaitons such as neurodegeneration
Definitions of ‘n’:	For all experiments and data, n refers to the number of individual animals
Statistical summary table:
Experimental question number	Finding/ conclusion	Experimental location/variable	Mean value	Standard Deviation	n	Exact P value	Figure/table in which data are presented	Units	Data comparisons	Statistical test	Any other experimental factors	Comments
Multiple tests of the same question are shown in different rows		e.g. cortex vs cerebellum or genotype	(or other summary statistic)	(SD)	(value)	If P is considered significant against a stated confidence limit, authors may indicate this in bold.The exact value must be stated unless P is less than 0.0001, in which case < is permitted.			e.g. WT vs KO		e.g. subjects’ age or sex	e.g. observation
1. Sustained incease in body weight across time?	All rats gained weight across time	CD	86	13	9	<0.0001	Figure 2A	g	Within treatment groups	2-way RM ANOVA with SNK multiple comparisons
		HFD+Sham	156	26	9
		HFD+Lower STZ	160	25	13
		HFD+Higher STZ	64	62	9
2. Does HFD+STZ increase body weight compared with CD at week 20?	The combination of HFD and osmotic mini-pump-infused STZ leads to sustained weight gain	CD	526	26	9	na	Figure 2A	g	Effect vs CD group	2-way RM ANOVA with SNK multiple comparisons
		HFD+Sham	588	42	9	<0.0001
		HFD+Lower STZ	572	31	13	<0.0001
		HFD+Higher STZ	490	83	9	0.1005
3. Does HFD+STZ increase fat mass compared with CD at week 20?	The combination of HFD and osmotic mini-pump-infused STZ leads to increased fat mass	CD	11.3	1.4	9	na	Figure 2C	g	Effect vs CD group	1-way ANOVA with SNK multiple comparisons
		HFD+Sham	23.8	3.8	9	<0.0001
		HFD+Lower STZ	21.7	3.1	13	<0.0001
		HFD+Higher STZ	17.3	5.9	9	0.002
4. Does HFD+STZ increase fasting NEFA compared with CD at week 20?	The combination of HFD and osmotic mini-pump-infused STZ leads to increased fasting NEFA	CD	0.31	0.09	9	na	Figure 2D	mmol/L	Effect vs CD group	1-way ANOVA with SNK multiple comparisons
		HFD+Sham	0.7	0.16	9	<0.0001
		HFD+Lower STZ	0.7	0.12	13	<0.0001
		HFD+Higher STZ	0.77	0.15	9	0.0002
5. Does HFD+STZ increase non-fasting glucose compared with CD and HFD+sham across time?	The combination of HFD and osmotic mini-pump-infused STZ induces moderate hyperglycaemia	CD			9	na	Figure 2B	mmol/L	Treatment effect vs CD group	2-way RM ANOVA with SNK multiple comparisons		Means and Std dev not reported due to multiple comparisons over time
		HFD+Sham			9	0.8763
		HFD+Lower STZ			13	0.1787
		HFD+Higher STZ			9	<0.0001
	HFD+lower STZ and HFD+higher STZ have increased non-fasting glucose vs HFD+sham at week 6	CD	5.9	0.3	9	0.8384	Figure 2B	mmol/L	Effect vs HFD+Sham group	2-way RM ANOVA with SNK multiple comparisons
		HFD+Sham	5.9	0.4	9	na
		HFD+Lower STZ	9.1	1.6	13	0.0062
		HFD+Higher STZ	12.6	3	9	<0.0001
	HFD+lower STZ and HFD+higher STZ have increased non-fasting glucose vs HFD+sham at week 20	CD	5.4	0.4	9	0.7766	Figure 2B	mmol/L	Effect vs HFD+Sham group	2-way RM ANOVA with SNK multiple comparisons
		HFD+Sham	5.8	0.5	9	na
		HFD+Lower STZ	6.7	0.9	13	0.4363
		HFD+Higher STZ	20.3	2.3	9	<0.0001
6. Does HFD+STZ increase fasting glucose compared with CD and HFD+Sham across time?	The combination of HFD and osmotic mini-pump-infused STZ has a sustained effect on fasting blood glucose	CD			9	na	Figure 2E	mmol/L	Treatment effect vs CD group	2-way RM ANOVA with SNK multiple comparisons		Means and Std dev not reported due to multiple comparisons over time
		HFD+Sham			9	0.05
		HFD+Lower STZ			13	0.0041
		HFD+Higher STZ			9	<0.0001
	Fasting glucose does not change in CD across time	Week 1	5.2	0.9	9	0.9208	Figure 2E	mmol/L	Within group change from week 1	2-way RM ANOVA with SNK multiple comparisons
		Week 18	5.2	0.6	9
	Fasting glucose does not change in HFD+Sham across time	Week 1	5.5	0.5	9	0.7656	Figure 2E	mmol/L	Within group change from week 1	2-way RM ANOVA with SNK multiple comparisons
		Week 18	5.6	0.6	9
	Fasting glucose increases in HFD+lower STZ across time	Week 1	5.2	0.5	13	na	Figure 2E	mmol/L	Within group change from week 1	2-way RM ANOVA with SNK multiple comparisons
		Week 6	6.5	0.5	13	0.0007
		Week 18	6.2	0.7	13	0.0069
	Fasting glucose increases in HFD+higher STZ across time	Week 1	5.1	0.6	9	na	Figure 2E	mmol/L	Within group change from week 1	2-way RM ANOVA with SNK multiple comparisons
		Week 6	7.4	0.8	9	<0.0001
		Week 18	12.1	3.6	9	<0.0001
7. Does HFD+STZ increase fasting insulin compared with CD and HFD+Sham across time?	The combination of HFD and osmotic mini-pump-infused STZ has a sustained effect on fasting insulin concentrations	CD			9	na	Figure 2F	pmol/L	Treatment effect vs CD group	2-way RM ANOVA with SNK multiple comparisons		Means and Std dev not reported due to multiple comparisons over time
		HFD+Sham			9	<0.0001
		HFD+Lower STZ			13	0.0004
		HFD+Higher STZ			9	0.1047
	Fasting insulin does not change in CD across time	Week 1	55	10	9	0.0069	Figure 2F	pmol/L	Within group change from week 1	2-way RM ANOVA with SNK multiple comparisons
		Week 18	94	21	9
	HFD+sham has hyperinsulinaemia at week 18	Week 1	65	16	9	<0.0001	Figure 2F	pmol/L	Within group change from week 1	2-way RM ANOVA with SNK multiple comparisons
		Week 18	164	53	9
	HFD+lower STZ has hyperinsulinaemia at week 18	Week 1	64	10	13	na	Figure 2F	pmol/L	Within group change from week 1	2-way RM ANOVA with SNK multiple comparisons
		Week 4	111	40	13	0.0002
		Week 6	76	17	13	0.2994
		Week 18	120	18	13	<0.0001
	HFD+higher STZ has hypoinsulinaemia at week 18	Week 1	60	18	9	na	Figure 2F	pmol/L	Within group change from week 1	2-way RM ANOVA with SNK multiple comparisons		low insulin levels despite elevated glucose levels
		Week 4	122	36	9	<0.0001
		Week 6	45	11	9	0.3206
		Week 18	79	22	9	0.2166
8. How does HFD+STZ lead to development of glucose intolerance across time?	The combination of HFD and osmotic mini-pump-infused STZ dose-dependently reduces glucose tolerance and these effects are sustained across time	CD			9	na	Figure 3E	mmol/L	Treatment effect vs CD group	2-way RM ANOVA with SNK multiple comparisons		Means and Std dev not reported due to multiple comparisons over time
		HFD+Sham			9	0.3954
		HFD+Lower STZ			13	0.0022
		HFD+Higher STZ			9	0.0002
	HFD+higher STZ has increased glucose vs CD at 0min into the GTT	CD	5.2	0.6	9	na	Figure 3E	mmol/L	Group differences in blood glucose at 0min into GTT	2-way RM ANOVA with SNK multiple comparisons
		HFD+Sham	5.6	0.6	9	0.8812
		HFD+Lower STZ	6.2	0.7	13	0.7643
		HFD+Higher STZ	12.1	3.6	9	0.0002
	HFD+lower STZ and HFD+higher STZ have increased glucose vs CD at 20min into the GTT	CD	13.7	1.3	9	na	Figure 3E	mmol/L	Group differences in blood glucose at 20min into GTT	2-way RM ANOVA with SNK multiple comparisons
		HFD+Sham	15.5	0.8	9	0.2661
		HFD+Lower STZ	19.2	2.3	13	0.0005
		HFD+Higher STZ	26.7	4.3	9	0.0002
	HFD+lower STZ and HFD+higher STZ have increased glucose vs CD at 60min into the GTT	CD	7.3	0.6	9	na	Figure 3E	mmol/L	Group differences in blood glucose at 60min into GTT	2-way RM ANOVA with SNK multiple comparisons
		HFD+Sham	9	1.6	9	0.2947
		HFD+Lower STZ	13.1	4	13	0.0003
		HFD+Higher STZ	26.1	4.8	9	0.0002
	HFD+higher STZ has increased glucose vs CD at 120min into the GTT	CD	5.4	0.4	9	na	Figure 3E	mmol/L	Group differences in blood glucose at 120min into GTT	2-way RM ANOVA with SNK multiple comparisons
		HFD+Sham	6.5	1.1	9	0.5481
		HFD+Lower STZ	8.2	2.1	13	0.0524
		HFD+Higher STZ	19.9	5.4	9	0.0002
	HFD+lower STZ and HFD+higher STZ have increased AUC during GTT vs CD across time	CD			9	na	Figure 3F	AUC GLC (mmol/L.2hrs)	Treatment effect vs CD group	2-way RM ANOVA with SNK multiple comparisons		Means and Std dev not reported due to multiple comparisons over time
		HFD+Sham			9	0.0884
		HFD+Lower STZ			13	0.0001
		HFD+Higher STZ			9	0.0002
	AUC during GTT does not change in CD across time	Week 1	895	165	9	0.8068	Figure 3F	AUC GLC (mmol/L.2hrs)	Within group change from week 1	2-way RM ANOVA with SNK multiple comparisons
		Week 18	975	43	9
	AUC during GTT increases in HFD+Sham across time	Week 1	934	49	9	0.0106	Figure 3F	AUC GLC (mmol/L.2hrs)	Within group change from week 1	2-way RM ANOVA with SNK multiple comparisons
		Week 18	1191	135	9
	AUC during GTT increases in HFD+lower STZ across time	Week 1	863	105	13	<0.0001	Figure 3F	AUC GLC (mmol/L.2hrs)	Within group change from week 1	2-way RM ANOVA with SNK multiple comparisons
		Week 18	1565	310	13
	AUC during GTT increases in HFD+higher STZ across time	Week 1	922	95	9	<0.0001	Figure 3F	AUC GLC (mmol/L.2hrs)	Within group change from week 1	2-way RM ANOVA with SNK multiple comparisons
		Week 18	2852	530	9
9. How does HFD+STZ impair insulin secretion during a GTT across time?	The effects of HFD and osmotic mini-pump-infused STZ on glucose tolerance are mediated by dose-dependent reduction in insulin secretion and production	CD			9	na	Figure 4E	pmol/L	Treatment effect vs CD group	2-way RM ANOVA with SNK multiple comparisons		Means and Std dev not reported due to multiple comparisons over time
		HFD+Sham			9	<0.0001
		HFD+Lower STZ			13	0.0004
		HFD+Higher STZ			9	0.8061
	HFD+Sham has increased insuiln vs CD at 0min into the week 18 GTT	CD	94	21	9	na	Figure 4E	pmol/L	Group differences in insulin at 0min into GTT	2-way RM ANOVA with SNK multiple comparisons
		HFD+Sham	164	53	9	0.0197
		HFD+Lower STZ	120	18	13	0.2656
		HFD+Higher STZ	79	22	9	0.5187
	HFD+Sham has increased while HFD+higher STZ has decreased insuiln vs CD at 10min into the week 18 GTT	CD	169	65	9	na	Figure 4E	pmol/L	Group differences in insulin at 10min into GTT	2-way RM ANOVA with SNK multiple comparisons
		HFD+Sham	439	115	9	<0.0001
		HFD+Lower STZ	185	34	13	0.4816
		HFD+Higher STZ	82	17	9	0.0007
	HFD+Sham and HFD+lower STZ have increased while HFD+higher STZ has decreased insuiln vs CD 20min into the week 18 GTT	CD	138	38	9	na	Figure 4E	pmol/L	Group differences in insulin at 20min into GTT	2-way RM ANOVA with SNK multiple comparisons		Insulin in the HFD+lower STZ peaks at 20min and remains higher than CD and 0min baseline at 60min
		HFD+Sham	308	103	9	<0.0001
		HFD+Lower STZ	226	36	13	0.0003
		HFD+Higher STZ	88	17	9	0.0435
	HFD+Sham and HFD+lower STZ have increased insuiln vs CD 60min into the week 18 GTT	CD	109	24	9	na	Figure 4E	pmol/L	Group differences in insulin at 60min into GTT	2-way RM ANOVA with SNK multiple comparisons		No change (increase or decrease) in insulin at any time noted in the HFD+higher STZ group.
		HFD+Sham	231	74	9	<0.0001
		HFD+Lower STZ	222	45	13	<0.0001
		HFD+Higher STZ	85	23	9	0.3157
	HFD+Sham and HFD+lower STZ have increased while HFD+higher STZ has decreased insulin AUC during GTT vs CD across time	CD			9	na	Figure 4F	AUC INS (pmol/L.60min)	Treatment effect vs CD group	2-way RM ANOVA with SNK multiple comparisons		Means and Std dev not reported due to multiple comparisons over time
		HFD+Sham			9	<0.0001
		HFD+Lower STZ			13	0.0004
		HFD+Higher STZ			9	0.8061
	Insulin secretion in response to a GTT is similar in CD at weeks 1 and 18	Week 1	5711.46	757.533	9	0.2293	Figure 4F	AUC INS (pmol/L.60min)	Within group change from week 1	2-way RM ANOVA with SNK multiple comparisons
		Week 18	7810.54	2039	9
	Insulin secretion in response to a GTT is higher in HFD+sham in week 18 vs week 1	Week 1	6012.15	605.151	9	<0.0001	Figure 4F	AUC INS (pmol/L.60min)	Within group change from week 1	2-way RM ANOVA with SNK multiple comparisons
		Week 18	17536.9	3975.7	9
	Insulin secretion in response to a GTT is impaired in week 6 but increases in week 18 vs week 1	Week 1	6701.91	1260.44	13	na	Figure 4F	AUC INS (pmol/L.60min)	Within group change from week 1	2-way RM ANOVA with SNK multiple comparisons
		Week 4	12602.5	5533.3	13	<0.0001
		Week 6	5591.8	2488.8	13	0.0809
		Week 18	13033.5	1411.71	13	<0.0001
	Insulin secretion in response to a GTT is impaired in week 6 and remains at week 1 levels at in week 18	Week 1	5989.71	2407.71	9	na	Figure 4F	AUC INS (pmol/L.60min)	Within group change from week 1	2-way RM ANOVA with SNK multiple comparisons		sustained impairment in insulin secretion despite the high blood glucose levels
		Week 4	9923.97	4137.76	9	0.0007
		Week 6	2888.32	622.605	9	0.0602
		Week 18	5094.03	876.774	9	0.7227
10. How does HFD+STZ impair glucose response to a reefeeding challenge in week 20?	Post-meal glucose excursions are elevated in the HFD and osmotic mini-pump infused STZ groups	CD			9	na	Figure 5A	mmol/L	Treatment effect vs CD group	2-way RM ANOVA with SNK multiple comparisons		Means and Std dev not reported due to multiple comparisons over time
		HFD+Sham			9	0.8426
		HFD+Lower STZ			13	0.093
		HFD+Higher STZ			9	0.0002
	HFD+higher STZ has increased glucose during feeding compared with CD at 0min	CD	4.8	0.3	9	na	Figure 5A	mmol/L	Group differences in blood glucose at 0min	2-way RM ANOVA with SNK multiple comparisons
		HFD+Sham	5.5	0.6	9	0.6379
		HFD+Lower STZ	6.1	0.7	13	0.5562
		HFD+Higher STZ	11.4	3	9	0.0002
	HFD+higher STZ has increased glucose during feeding compared with CD at 30min	CD	6.4	0.8	9	na	Figure 5A	mmol/L	Group differences in blood glucose at 30min	2-way RM ANOVA with SNK multiple comparisons
		HFD+Sham	6.6	0.6	9	0.8883
		HFD+Lower STZ	9.2	3.3	13	0.0763
		HFD+Higher STZ	16.5	5.7	9	0.0002
	HFD+higher STZ has increased glucose during feeding compared with CD at 60min	CD	7.2	0.5	9	na	Figure 5A	mmol/L	Group differences in blood glucose at 60min	2-way RM ANOVA with SNK multiple comparisons
		HFD+Sham	7.4	0.5	9	0.8883
		HFD+Lower STZ	9.7	2.9	13	0.1157
		HFD+Higher STZ	18.5	5.6	9	<0.0001
	HFD+higher STZ has increased glucose during feeding compared with CD at 120min	CD	6.9	0.6	9	na	Figure 5A	mmol/L	Group differences in blood glucose at 120min	2-way RM ANOVA with SNK multiple comparisons
		HFD+Sham	7	0.6	9	0.9539
		HFD+Lower STZ	9.1	0.9	13	0.1914
		HFD+Higher STZ	18.2	6.1	9	<0.0001
	HFD+lower STZ and HFD+higher STZ has increased glucose AUC during feeding compared with CD	CD	802	36.1617	9	na	Figure 5B	mmol/L.2hrs	Group differences in glucose AUC during the feeding chellenge	2-way RM ANOVA with SNK multiple comparisons
		HFD+Sham	829.833	23.482	9	0.8
		HFD+Lower STZ	1072.56	108.292	13	0.0486
		HFD+Higher STZ	2046.33	554.261	9	0.0002
11. Does HFD+STZ reduce beta cell mass in the pancreas?	A loss of insulin secretion and production in the HFD and osmotic mini-pump infused STZ model is mediated by a dose-dependent reduction in pancreatic Beta cell mass
	HFD+STZ does not change the number of Islets of Langerhans per mm2 of pancreas	CD	1.41374	0.454446	9	na	Figure 6B	number/count	Treatment effect vs CD group	1-way ANOVA with SNK multiple comparisons
		HFD+Sham	1.49817	0.644241	9	0.724
		HFD+Lower STZ	1.91332	2.4289	12	0.4101
		HFD+Higher STZ	1.11597	0.373633	8	0.4506
	HFD+higher STZ reduces the size of Islets of Langerhans	CD	24	10.7389	9	na	Figure 6B	um2	Treatment effect vs CD group	1-way ANOVA with SNK multiple comparisons
		HFD+Sham	17.9686	8.27729	9	0.4632
		HFD+Lower STZ	17.4439	7.32313	12	0.6019
		HFD+Higher STZ	10	3.4	8	0.0168
	HFD+higher STZ reduces insulin content in pancreatic beta cells	CD	40.4004	4.54951	9	na	Figure 6B	% islet area	Treatment effect vs CD group	1-way ANOVA with SNK multiple comparisons		this supports the insulin data noted in previous findings
		HFD+Sham	32.8848	11.9511	9	0.1834
		HFD+Lower STZ	33.8806	8.32596	12	0.0793
		HFD+Higher STZ	18.4246	3.4673	8	0.0002
12. Does HFD+STZ lead to progressive development of peripheral neuropathy?	The HFD and osmotic mini-pump-infused STZ model induces peripheral neuropathy associated with a loss of epidermal nerve fibre density	CD			9	na	Figure 7A	g	Treatment effect vs CD group	2-way RM ANOVA with SNK multiple comparisons		Means and Std dev not reported due to multiple comparisons over time
		HFD+Sham			9	0.618
		HFD+Lower STZ			13	<0.0001
		HFD+Higher STZ			9	<0.0001
	There is no change in peripheral touch sensitivity in CD	Week 1	47.26	2.95	9	0.7321	Figure 7A	g	Within group change from week 1	2-way RM ANOVA with SNK multiple comparisons
		Week 18	46.92	3.61	9
	There is no change in peripheral touch sensitivity in HFD+Sham	Week 1	48.35	3.08	9	0.3089	Figure 7A	g	Within group change from week 1	2-way RM ANOVA with SNK multiple comparisons
		Week 18	49.7	3.53	9
	HFD+lower STZ exhibit signs of peripheral touch hypersensitivity by week 9	Week 1	46.59	2.23	13	na	Figure 7A	g	Within group change from week 1	2-way RM ANOVA with SNK multiple comparisons
		Week 9	41.06	6.1	13	0.0003
		Week 18	40.24	3.92	13	<0.0001
	HFD+higher STZ exhibit signs of peripheral touch hypersensitivity by week 9	Week 1	49.03	2.35	9	na	Figure 7A	g	Within group change from week 1	2-way RM ANOVA with SNK multiple comparisons
		Week 9	41.6	3.32	9	<0.0001
		Week 18	33.59	2.83	9	<0.0001
	HFD+lower STZ and HFD+higher STZ lead to reduced epidermal nerve fibre density compared to CD	CD	13.655	2.45591	9	na	Figure 7C	fibres/mm	Treatment effect vs CD group	1-way ANOVA with SNK multiple comparisons
		HFD+Sham	11.2876	2.61909	6	0.1073
		HFD+Lower STZ	9.95685	2.81921	8	0.0163
		HFD+Higher STZ	5.38516	2.23274	7	0.0002
	Only HFD+sham leads to increased epidermal nerve fibre length compared to CD	CD	26.8612	5.27397	9	na	Figure 7D	mm	Treatment effect vs CD group	1-way ANOVA with SNK multiple comparisons
		HFD+Sham	43.5757	9.26827	6	0.0028
		HFD+Lower STZ	30.2712	5.87966	8	0.6254
		HFD+Higher STZ	26.9043	10.0662	7	0.9911
12. Does HFD+STZ lead to neurodegeneration in skeletal muscles?	The HFD and osmotic mini-pump-infused STZ model also exhibits reduced motor neuron innervation of the tibialis anterior muscle	CD	91.1723	9.80204	9	na	Figure 8B	% of AChR's innervated	Treatment effect vs CD group	1-way ANOVA with SNK multiple comparisons
		HFD+Sham	82.4153	12.6246	7	0.2956
		HFD+Lower STZ	69.5281	18.7713	13	0.012
		HFD+Higher STZ	66.4309	19.8097	9	0.0148
13. Does HFD+STZ lead to retinal changes?	The HFD and osmotic mini-pump-infused STZ model does not affect the density of retinal ganglion neurons, nor the thickness of the retina
	HFD+STZ does not change retinal thickness	CD	17.0162	7.84523	9	na	Figure 9B	um	Treatment effect vs CD group	1-way ANOVA with SNK multiple comparisons
		HFD+Sham	17.1595	6.47077	9	0.9668
		HFD+Lower STZ	17.8383	4.84233	13	0.963
		HFD+Higher STZ	18.5158	6.62149	9	0.9709
	HFD+STZ does not alter the number of RGC density	CD	179.102	14.1187	7	na	Figure 9C	RGC's per mm2	Treatment effect vs CD group	1-way ANOVA with SNK multiple comparisons
		HFD+Sham	211.432	8.64176	8	0.5498
		HFD+Lower STZ	241.164	27.6196	10	0.1699
		HFD+Higher STZ	192.038	20.1743	7	0.6862
